# Supplementary material for: PIM1 induces hypoxia-related fibroblast senescence in a mouse model of stress urinary incontinence
Source: PLoS One. 2025 Nov 12;20(11):e0335501. doi: 10.1371/journal.pone.0335501 (PMC12611163; doi:10.1371/journal.pone.0335501)
Supplement: S1 Table — (XLSX) [file pone.0335501.s001.xlsx]

## Sheet: Table S1
Table S1. Primer sequences used in this study.
Gene name	F/R	Sequences5＇-3＇
β-actin	F	TGCTATGTTGCCCTAGACTTCG
	R	GTTGGCATAGAGGTCTTTACGG
PIM1	F	TCGGCCCTCCTTTGAAGAAATCC
	R	CGGTGACAGACTGTGCAGATGG
