# Supplementary material for: PIM1 induces hypoxia-related fibroblast senescence in a mouse model of stress urinary incontinence
Source: PLoS One. 2025 Nov 12;20(11):e0335501. doi: 10.1371/journal.pone.0335501 (PMC12611163; doi:10.1371/journal.pone.0335501)
Supplement: S2 Table — (XLSX) [file pone.0335501.s002.xlsx]

## Sheet: Table S2
Table S2. The details of the overlapping CS-DEGs.
Gene	logFC	P.Value
MDK	-0.8649	0.002438
GLI1	-0.83802	3.07e-05
WT1	-0.62947	0.01663
SFRP1	-0.60981	0.004972
HOXA9	-0.60672	6.91e-05
WNT2	-0.5246	0.009774
NANOG	-0.50805	0.001162
CRISPLD2	0.512039	0.016342
TGFBR1	0.512477	0.006165
FLT1	0.51841	0.009044
ETS2	0.528794	0.00486
SPHK1	0.538242	0.009061
PPARGC1A	0.540077	0.00314
CDKN2A	0.552215	0.000189
NFKBIA	0.55806	0.019471
IL1R1	0.564222	0.006632
BAG3	0.57121	0.002454
SYT1	0.577683	0.003899
LMNA	0.58986	0.000491
ITGB3	0.622872	0.001965
PIM1	0.663006	0.044831
SOD2	0.672754	0.004142
DLC1	0.691442	0.000146
MCL1	0.702492	0.006936
IRF1	0.748721	0.02071
MT1G	0.753302	0.009192
TGFB2	0.76498	0.000399
BCL3	0.766226	0.004637
KLF4	0.781179	0.022151
DIRAS3	0.879525	0.012067
PTGS2	0.959623	0.007511
EGR2	0.985565	0.03071
WEE1	1.0473	1.52e-06
MYC	1.06732	0.009824
SERPINE1	1.0771	0.000202
MME	1.25501	0.000737
SNAI1	1.26116	0.000279
CDKN1A	1.29002	0.013468
CCL2	1.37928	0.01639
SIX1	1.47374	0.00017
ATF3	2.30229	0.002156
IL6	2.70685	0.002295
