# Supplementary material for: PIM1 induces hypoxia-related fibroblast senescence in a mouse model of stress urinary incontinence
Source: PLoS One. 2025 Nov 12;20(11):e0335501. doi: 10.1371/journal.pone.0335501 (PMC12611163; doi:10.1371/journal.pone.0335501)
Supplement: S3 Table — (XLSX) [file pone.0335501.s003.xlsx]

## Sheet: Table S3
Table S3. GO and KEGG enrichment analysis of overlapping CS‐DEGs.
Term	ID	Description	GeneRatio	p.adjust
BP	GO:0090398	cellular senescence	2/42	0.04953
	GO:0044843	cell cycle G1/S phase transition	7/42	7.07e-05
	GO:1902806	regulation of cell cycle G1/S phase transition	6/42	0.000131
	GO:0000082	G1/S transition of mitotic cell cycle	6/42	0.000229
	GO:0007346	regulation of mitotic cell cycle	7/42	0.000996
	GO:0045786	negative regulation of cell cycle	6/42	0.002067
	GO:0007568	aging	3/42	0.021304
MF	GO:0004861	cyclin-dependent protein serine/threonine kinase inhibitor activity	2/42	0.009439
	GO:0001228	DNA-binding transcription activator activity, RNA polymerase II-specific	8/42	0.000558
	GO:0016538	cyclin-dependent protein serine/threonine kinase regulator activity	2/42	0.042754
	GO:0001216	DNA-binding transcription activator activity	8/42	0.000558
	GO:0140297	DNA-binding transcription factor binding	8/42	0.000558
CC	GO:0000792	heterochromatin	2/42	0.009609
	GO:0005652	nuclear lamina	1/42	0.021234
	GO:0005721	pericentric heterochromatin	1/42	0.048182
	GO:1902554	serine/threonine protein kinase complex	2/42	0.019082
	GO:0005667	transcription regulator complex	4/42	0.0195
	GO:0005652	nuclear lamina	1/42	0.021234
	GO:0005667	transcription regulator complex	4/42	0.0195
KEGG	hsa04218	Cellular senescence	7/36	4.26e-06
	hsa04668	TNF signaling pathway	6/36	8.12e-06
	hsa04110	Cell cycle	5/36	0.000208
	hsa04630	JAK-STAT signaling pathway	5/36	0.000663
	hsa04151	PI3K-Akt signaling pathway	6/36	0.004116
